# Supplementary material for: Light-In-Flight Imaging by a Silicon Image Sensor: Toward the Theoretical Highest Frame Rate
Source: Sensors (Basel). 2019 May 15;19(10):2247. doi: 10.3390/s19102247 (PMC6567881; doi:10.3390/s19102247)
Supplement: Supplementary File 1 [file sensors-19-02247-s001.zip]

Archive with 1 entries (1 files):
- sensors-465209-supplementary.mp4
